# Supplementary material for: Surfactin Inhibits Osteoclast Differentiation by Negatively Regulating the Elk1-AP-1-NFATc1 Axis
Source: Biomedicines. 2026 Jan 11;14(1):155. doi: 10.3390/biomedicines14010155 (PMC12838702; doi:10.3390/biomedicines14010155)
Supplement: Supplementary file 1 [file biomedicines-14-00155-s001.zip]

Archive with 1 entries (1 files):
- biomedicines-4009035-supplementary.pdf
